# Supplementary material for: Aβ-Induced Alterations in Membrane Lipids Occur before Synaptic Loss Appears
Source: Int J Mol Sci. 2022 Feb 19;23(4):2300. doi: 10.3390/ijms23042300 (PMC8877175; doi:10.3390/ijms23042300)
Supplement: Supplementary file 1 [file ijms-23-02300-s001.zip]

Archive with 1 entries (1 files):
- ijms-1580590-supplementary.pdf
